# Supplementary material for: Reported human infections of H9N2 avian influenza virus in China in 2021
Source: Front Public Health. 2023 Dec 8;11:1255969. doi: 10.3389/fpubh.2023.1255969 (PMC10753182; doi:10.3389/fpubh.2023.1255969)
Supplement: Supplementary file 9 [file Table_1.xlsx]

## Sheet: Sheet2
Table S1. Passage history of human H9N2 virus
Virus Name	Passages
A/Fujian-siming/19/2021	C2E1
A/Hunan/00468/2021	E1
A/Jiangsu/602/2021	E2
A/Guizhou/11495/2021	E1
A/Sichuan-fucheng/11789/2021	C1E1
A/Guangdong/12902/2021	E1
A/Anhui-Yingjiang/12475/2021	E1
A/Guangdong/00470/2021	E1
A/Guangdong/02591/2021	E1
A/Sichuan/03474/2021	E2
A/Guangdong/21ASF101/2021	NA
A/Guangdong/21ASF103/2021	NA
A/Hubei/03862/2021	E2
A/Hubei/03863/2021	E2
A/Hubei-Fangxian/218/2021	E2
A/Jiangxi/00346/2021	NA
NA: not avilable
