# Supplementary material for: Reported human infections of H9N2 avian influenza virus in China in 2021
Source: Front Public Health. 2023 Dec 8;11:1255969. doi: 10.3389/fpubh.2023.1255969 (PMC10753182; doi:10.3389/fpubh.2023.1255969)
Supplement: Supplementary file 10 [file Table_2.XLSX]

## Sheet: Sheet1
Table S2. Accession numbers of the 16 strains of human H9N2 avian influenza virus in GISAID
Isolate_Name	Isolate_Id
A/Guangdong/00470/2021	EPI_ISL_3247000
A/Guangdong/02591/2021	EPI_ISL_3246991
A/Hunan/00468/2021	EPI_ISL_3247004
A/Jiangsu/602/2021	EPI_ISL_3246989
A/Sichuan/03474/2021	EPI_ISL_3246990
A/Fujian-siming/19/2021	EPI_ISL_3247002
A/Jiangxi/00346/2021	EPI_ISL_3247005
A/Hubei-Fangxian/218/2021	EPI_ISL_3246998
A/Guangdong/12902/2021	EPI_ISL_18044298
A/Guizhou/11495/2021	EPI_ISL_18044299
A/Sichuan-fucheng/11789/2021	EPI_ISL_18044300
Anhui-Yingjiang/12475/2021	EPI_ISL_18044303
A/Guangdong/21ASF101/2021	EPI_ISL_18060607
A/Guangdong/21ASF103/2021	EPI_ISL_18060608
A/Hubei/03863/2021	EPI_ISL_18060609
A/Hubei/03862/2021	EPI_ISL_18060610
